# Supplementary material for: The Preparation and Characterization of Antioxidant Films Based on Hazelnut Shell-Based Vegetable Carbon Black/Chitosan/Gelatin and the Application on Soybean Oils
Source: Foods. 2025 May 9;14(10):1678. doi: 10.3390/foods14101678 (PMC12110961; doi:10.3390/foods14101678)
Supplement: Supplementary file 1 [file foods-14-01678-s001.zip]

Archive with 1 entries (1 files):
- foods-3573553-supplementary.pdf
